# Supplementary material for: Microbial Biosynthesis of Chrysazin Derivatives in Recombinant Escherichia coli and Their Biological Activities
Source: Molecules. 2022 Aug 29;27(17):5554. doi: 10.3390/molecules27175554 (PMC9457698; doi:10.3390/molecules27175554)
Supplement: Supplementary file 1 [file molecules-27-05554-s001.zip]

Archive with 1 entries (1 files):
- molecules-1853046-supplementary.pdf
